# Supplementary material for: Potential Clinically Relevant Effects of Sialylation on Human Serum AAG-Drug Interactions Assessed by Isothermal Titration Calorimetry: Insight into Pharmacoglycomics?
Source: Int J Mol Sci. 2023 May 9;24(10):8472. doi: 10.3390/ijms24108472 (PMC10218007; doi:10.3390/ijms24108472)
Supplement: Supplementary file 1 [file ijms-24-08472-s001.zip]

Archive with 1 entries (1 files):
- ijms-2279270-supplementary.pdf
